# Supplementary material for: OTULIN deficiency in ORAS causes cell type‐specific LUBAC degradation, dysregulated TNF signalling and cell death
Source: EMBO Mol Med. 2019 Feb 25;11(3):e9324. doi: 10.15252/emmm.201809324 (PMC6404114; doi:10.15252/emmm.201809324)
Supplement: Supplementary file 3 — Source Data for Expanded View [file EMMM-11-e9324-s006.zip]

Archive with 1 entries (1 files):
- emmm201809324-sup-0006-SDataEV/emmm201809324-sup-0006-SDataFigEV2.pdf
